# Supplementary material for: Occurrence of Pharmaceuticals and Other Anthropogenic Compounds in the Wastewater Effluent of Arctic Expedition Cruise Ships
Source: Environ Sci Technol Lett. 2025 Apr 30;12(5):648–54. doi: 10.1021/acs.estlett.5c00209 (PMC12080242; doi:10.1021/acs.estlett.5c00209)
Supplement: Supplementary file 2 — ez5c00209_si_002.xlsx [file ez5c00209_si_002.xlsx]

## Sheet: Ship 1
Name	CAS	Schymanski Level	Catogory
1,2,3,4-Tetrahydroharmane-3-carboxylic acid	5470-37-1	SL 2	Pharmaceutical	39	Abc	ESI (+) mode
8-Chlorotheophylline	85-18-7	SL 2	Pharmaceutical		Abc	ESI (-) mode
Amitriptyline	50-48-6	SL 2	Pharmaceutical
Aspirin (Acetylsalicylic acid)	50-78-2	SL 2	Pharmaceutical
Atenolol	29122-68-7	SL 2	Pharmaceutical			Hot candidates - high matching with library MS/MS spectra
Atenolol acid	56392-14-4	SL 2	Pharmaceutical			Potential candidates - low matching with library MS/MS spectra
Atorvastatin	134523-00-5	SL 1	Pharmaceutical			Compounds identified in wastewater from all three ships
Bisoprolol	66722-44-9	SL 2	Pharmaceutical		SL 1	Presence of compound confirmed by standard
Candesartan	139481-59-7	SL 2	Pharmaceutical
Cetirizine	83881-51-0	SL 2	Pharmaceutical
Climbazole	38083-17-9	SL 2	Pharmaceutical
Clopidogrel	113665-84-2	SL 2	Pharmaceutical
Dextilidine (Tilidine)	32447-90-8	SL 2	Pharmaceutical
Diphenhydramine	58-73-1	SL 1	Pharmaceutical
Doxylamine	469-21-6	SL 2	Pharmaceutical
Etoricoxib	202409-33-4	SL 2	Pharmaceutical
Fenaminosulf (Dexon)	150-70-9	SL 2	Pharmaceutical
Fenofibric acid	42017-89-0	SL 2	Pharmaceutical
Fexofenadine	83799-24-0	SL 1	Pharmaceutical
Flecainide	54143-55-4	SL 2	Pharmaceutical
Gentisic acid	490-79-9	SL 2	Pharmaceutical
Hydroxymetoprolol	56392-16-6	SL 2	Pharmaceutical
Irbesartan	138402-11-6	SL 2	Pharmaceutical
Losartan	114798-26-4	SL 1	Pharmaceutical
Metoclopramide	364-62-5	SL 2	Pharmaceutical
Naproxen	22204-53-1	SL 2	Pharmaceutical
N-Desalkylverapamil (D 617)	34245-14-2	SL 2	Pharmaceutical
Oxazepam	604-75-1	SL 1	Pharmaceutical
p-Phenetidine	156-43-4	SL 2	Pharmaceutical
Riluzole	1744-22-5	SL 2	Pharmaceutical
Rosuvastatin	287714-41-4	SL 2	Pharmaceutical
Salicylic acid	69-72-7	SL 2	Pharmaceutical
Sitagliptin	486460-32-6	SL 2	Pharmaceutical
Tapentadol	175591-23-8	SL 2	Pharmaceutical
Telmisartan	144701-48-4	SL 2	Pharmaceutical
Torasemide	56211-40-6	SL 2	Pharmaceutical
Tropenol	54725-49-4	SL 2	Pharmaceutical
Trospium	47608-32-2	SL 2	Pharmaceutical
Valsartan	137862-53-4	SL 1	Pharmaceutical
DEET / Diethyltoluamide	134-62-3	SL 1	Pesticide	1
3-Hydroxycotinine	34834-67-8	SL 2	PCP	6
3-Hydroxypyridine	109-00-2	SL 2	PCP
PBS / Phenylbenzimidazole sulfonic acid	27503-81-7	SL 2	PCP
Sulisobenzone (Benzophenone-4)	4065-45-6	SL 2	PCP
PABA / para-aminobenzoic acid (4-Aminobenzoic acid)	150-13-0	SL 2	PCP
Triethyl citrate	77-93-0	SL 1	PCP
Cotinine	486-56-6	SL 2	Tobacco related	3
Myosmine	532-12-7	SL 2	Tobacco related
β-Nicotyrine	487-19-4	SL 2	Tobacco related
4-Hydroxyacetophenone	99-93-4	SL 2	Natural/food compound	10
Berberine	2086-83-1	SL 2	Natural/food compound
Caffeine	58-08-2	SL 1	Natural/food compound
Harman	486-84-0	SL 2	Natural/food compound
Choline	62-49-7	SL 2	Natural/food compound
Indole	120-72-9	SL 2	Natural/food compound
Riboflavin	83-88-5	SL 2	Natural/food compound
Saccharin	81-07-2	SL 2	Natural/food compound
Thiamine thiozole	137-00-8	SL 2	Natural/food compound
trans-Zeatin	1637-39-4	SL 2	Natural/food compound
Cyclamic acid (Cyclamate)	100-88-9	SL 2	Industrial	27
1,10-Phenanthroline	66-71-7	SL 2	Industrial
1-Naphthylsulfonic acid	85-47-2	SL 2	Industrial
2-Ethylhexyl dihydrogen phosphate	1070-03-7	SL 2	Industrial
2-Phenylphenol	90-43-7	SL 2	Industrial
4-Isopropylbenzenesulfonic acid	16066-35-6	SL 2	Industrial
6:2 Fluorotelomer sulfonic acid	27619-97-2	SL 2	Industrial
Aniline	62-53-3	SL 2	Industrial
Azacyclotridecan-2-one	947-04-6	SL 1	Industrial
DDP / Didecyl phthalate	84-77-5	SL 2	Industrial
DEHA / Di(2-ethylhexyl) adipate	103-23-1	SL 2	Industrial
Denatonium	47324-98-1	SL 1	Industrial
Didecyldimethylammonium	20256-56-8	SL 2	Industrial
Diphenyl phosphate	838-85-7	SL 2	Industrial
Irgafos 168 Phosphate	95906-11-9	SL 1	Industrial
Edetol	102-60-3	SL 2	Industrial
NMP / N-Methylpyrrolidone	872-50-4	SL 2	Industrial
Phenoxyacetic acid	122-59-8	SL 2	Industrial
Pyrophosphoric acid	2466-09-3	SL 2	Industrial
Stearamide (Octadecanamide)	124-26-5	SL 2	Industrial
Sulfuric acid, monooctadecyl ester	143-03-3	SL 2	Industrial
Tinuvin 440	82537-67-5	SL 2	Industrial
Toluene sulfonic acid	104-15-4	SL 2	Industrial
Triethylene glycol monobutyl ether	143-22-6	SL 1	Industrial
Triphenylphosphine oxide	791-28-6	SL 1	Industrial
Tetradecamethylcycloheptasiloxane (D7)	107-50-6	SL 2	Industrial
N,N-Diethylethanolamine	100-37-8	SL 2	Industrial
			Total	86

## Sheet: Ship 2
Name	CAS	Schymanski Level	Category
(Z)-10-Hydroxyamitriptyline	1159-82-6	SL 2	Pharmaceutical	43	Abc	ESI (+) mode
1,2,3,4-Tetrahydroharmane-3-carboxylic acid	5470-37-1	SL 2	Pharmaceutical		Abc	ESI (-) mode
2-Amino-5-chloropyridine	1072-98-6	SL 2	Pharmaceutical
4-Hydroxyacetophenone	99-93-4	SL 2	Pharmaceutical
5'-Methylthioadenosine	2457-80-9	SL 2	Pharmaceutical			Hot candidates - high matching with library MS/MS spectra
8-Chlorotheophylline	85-18-7	SL 2	Pharmaceutical			Potential candidates - low matching with library MS/MS spectra
9-Methylxanthine	1198-33-0	SL 2	Pharmaceutical			Compounds identified in wastewater from all three ships
Atenolol acid	56392-14-4	SL 2	Pharmaceutical		SL 1	Presence of compound confirmed by standard
Atorvastatin	134523-00-5	SL 1	Pharmaceutical
Benzimidazole	51-17-2	SL 2	Pharmaceutical
Bisoprolol	66722-44-9	SL 2	Pharmaceutical
Candesartan	139481-59-7	SL 2	Pharmaceutical
Diltiazem	42399-41-7	SL 1	Pharmaceutical
Diphenhydramine	58-73-1	SL 1	Pharmaceutical
Docusate hydrogen	10041-19-7	SL 1	Pharmaceutical
Enalapril	75847-73-3	SL 2	Pharmaceutical
Fenofibric acid	42017-89-0	SL 2	Pharmaceutical
Fexofenadine	83799-24-0	SL 1	Pharmaceutical
Flecainide	54143-55-4	SL 2	Pharmaceutical
Gabapentin	60142-96-3	SL 2	Pharmaceutical
Hydroxy bupropion	357399-43-0	SL 2	Pharmaceutical
Irbesartan	138402-11-6	SL 2	Pharmaceutical
Levofloxacin	100986-85-4	SL 2	Pharmaceutical
Loperamide	53179-11-6	SL 2	Pharmaceutical
Losartan	114798-26-4	SL 1	Pharmaceutical
MBZP / Methylbenzylpiperazine	62226-74-8	SL 2	Pharmaceutical
Metformin	657-24-9	SL 1	Pharmaceutical
Minoxidil	38304-91-5	SL 2	Pharmaceutical
Mirtazapine	61337-67-5	SL 1	Pharmaceutical
N-desmethyldiltiazem	85100-17-0	SL 2	Pharmaceutical
Olmesartan (Olmetor)	144689-24-7	SL 2	Pharmaceutical
Oxcarbazepine	28721-07-5	SL 1	Pharmaceutical
Palmidrol	544-31-0	SL 1	Pharmaceutical
Perindopril	82834-16-0	SL 2	Pharmaceutical
Ramipril	87333-19-5	SL 2	Pharmaceutical
Rosuvastatin	287714-41-4	SL 2	Pharmaceutical
Sotalol	3930-20-9	SL 1	Pharmaceutical
Sulfamethoxazole	723-46-6	SL 1	Pharmaceutical
Tapentadol	175591-23-8	SL 2	Pharmaceutical
Telmisartan	144701-48-4	SL 2	Pharmaceutical
Trimethoprim	738-70-5	SL 1	Pharmaceutical
Tropenol	54725-49-4	SL 2	Pharmaceutical
Venlafaxine	93413-69-5	SL 2	Pharmaceutical
DEET / Diethyltoluamide	134-62-3	SL 1	Pesticide	1
Benzododecinium (Ajatin)	10328-35-5	SL 2	PCP	13
Benzyldimethyltetradecylammonium	16287-71-1	SL 2	PCP
Cetylpyridinium	7773-52-6	SL 2	PCP
Dexpanthenol (Panthenol)	81-13-0	SL 2	PCP
Methyl 4-hydroxybenzoate (Methylparaben)	99-76-3	SL 2	PCP
N,N-Dimethyldodecylamine-N-oxide	1643-20-5	SL 2	PCP
Skatole	83-34-1	SL 2	PCP
Oxybenzone (Benzophenone-3)	131-57-7	SL 1	PCP
PBS / Phenylbenzimidazole sulfonic acid	27503-81-7	SL 2	PCP
Sulisobenzone (Benzophenone-4)	4065-45-6	SL 2	PCP
Tinuvin 440	82537-67-5	SL 2	PCP
Umbelliferone	93-35-6	SL 2	PCP
Triethyl citrate	77-93-0	SL 1	PCP
3-Hydroxycotinine	34834-67-8	SL 2	Tobacco related	2
Nicotine	54-11-5	SL 1	Tobacco related
Cholic acid	81-25-4	SL 2	Natural/food compound	17
Cholylglycine (Glycocholic acid)	475-31-0	SL 2	Natural/food compound
4-Pyridoxic acid	82-82-6	SL 2	Natural/food compound
Caffeine	58-08-2	SL 1	Natural/food compound
Cotinine	486-56-6	SL 2	Natural/food compound
Coumarin	91-64-5	SL 2	Natural/food compound
Harman	486-84-0	SL 2	Natural/food compound
Choline	62-49-7	SL 2	Natural/food compound
Indole	120-72-9	SL 2	Natural/food compound
Myristoyl Ethanolamide	142-58-5	SL 2	Natural/food compound
Nicotinamide	98-92-0	SL 2	Natural/food compound
Piperine	94-62-2	SL 1	Natural/food compound
Riboflavin	83-88-5	SL 2	Natural/food compound
Saccharin	81-07-2	SL 2	Natural/food compound
Thiamine thiozole	137-00-8	SL 2	Natural/food compound
Tocopherol (Vitamin E)	59-02-9	SL 2	Natural/food compound
trans-Zeatin	1637-39-4	SL 2	Natural/food compound
Cyclamic acid (Cyclamate)	100-88-9	SL 2	Industrial	23
1-Naphthylsulfonic acid	85-47-2	SL 2	Industrial
2,2,6,6-Tetramethyl-4-piperidone	826-36-8	SL 2	Industrial
3-Methyl-3,4-dihydro-2H-1,4-benzoxazine	32329-20-7	SL 2	Industrial
3-Picolylamine	3731-52-0	SL 2	Industrial
4-Isopropylbenzenesulfonic acid	16066-35-6	SL 2	Industrial
4-Nitrosodiphenylamine	156-10-5	SL 2	Industrial
Aniline	62-53-3	SL 2	Industrial
DEHA / Di(2-ethylhexyl) adipate	103-23-1	SL 2	Industrial
Dehydroabietic acid	1740-19-8	SL 2	Industrial
Denatonium	47324-98-1	SL 1	Industrial
Didecyldimethylammonium	20256-56-8	SL 2	Industrial
Diethanolamine	111-42-2	SL 2	Industrial
Diphenyl phosphate	838-85-7	SL 2	Industrial
Irgafos 168 Phosphate	95906-11-9	SL 1	Industrial
Edetol	102-60-3	SL 2	Industrial
Octamylamine	502-59-0	SL 2	Industrial
Stearamide (Octadecanamide)	124-26-5	SL 2	Industrial
Stearylamine (ODA)	124-30-1	SL 2	Industrial
Sulfuric acid, monooctadecyl ester	143-03-3	SL 2	Industrial
TPPA / Triphenyl phosphate	115-86-6	SL 1	Industrial
Triphenylphosphine oxide	791-28-6	SL 1	Industrial
Tetradecamethylcycloheptasiloxane (D7)	107-50-6	SL 2	Industrial
			Total	99

## Sheet: Ship 3
Name	CAS	Schymanski Level	Category
4-Aminoantipyrine (Ampyrone)	83-07-8	SL 2	Pharmaceutical	46	Abc	ESI (+) mode
8-Chlorotheophylline	85-18-7	SL 2	Pharmaceutical		Abc	ESI (-) mode
Adenosine	58-61-7	SL 2	Pharmaceutical
Alfuzosin	81403-80-7	SL 2	Pharmaceutical
Amantadine	768-94-5	SL 2	Pharmaceutical			Hot candidates - high matching with library MS/MS spectra
Amitriptyline	50-48-6	SL 2	Pharmaceutical			Potential candidates - low matching with library MS/MS spectra
Atenolol	29122-68-7	SL 2	Pharmaceutical			Compounds identified in wastewater from all three ships
Atenolol acid	56392-14-4	SL 2	Pharmaceutical		SL 1	Presence of compound confirmed by standard
Benzimidazole	51-17-2	SL 2	Pharmaceutical
Bisoprolol	66722-44-9	SL 2	Pharmaceutical
Candesartan	139481-59-7	SL 2	Pharmaceutical
Carvedilol	72956-09-3	SL 2	Pharmaceutical
Cetirizine	83881-51-0	SL 2	Pharmaceutical
Clarithromycin	81103-11-9	SL 2	Pharmaceutical
Clarithromycin-N-oxide	118074-07-0	SL 2	Pharmaceutical
Diclofenac	15307-86-5	SL 2	Pharmaceutical
Diltiazem	42399-41-7	SL 1	Pharmaceutical
Diphenhydramine	58-73-1	SL 1	Pharmaceutical
Fexofenadine	83799-24-0	SL 1	Pharmaceutical
Flecainide	54143-55-4	SL 2	Pharmaceutical
Gabapentin	60142-96-3	SL 2	Pharmaceutical
Hydroxymetoprolol	56392-16-6	SL 2	Pharmaceutical
Irbesartan	138402-11-6	SL 2	Pharmaceutical
Losartan	114798-26-4	SL 1	Pharmaceutical
Metformin	657-24-9	SL 1	Pharmaceutical
Metoprolol	37350-58-6	SL 2	Pharmaceutical
Minoxidil	38304-91-5	SL 2	Pharmaceutical
Mirtazapine	61337-67-5	SL 1	Pharmaceutical
N-Desmethyl Clarithromycin	101666-68-6	SL 2	Pharmaceutical
Norverapamil	67018-85-3	SL 2	Pharmaceutical
Octamylamine	502-59-0	SL 2	Pharmaceutical
Olmesartan (Olmetor)	144689-24-7	SL 2	Pharmaceutical
Phenazone (Antipyrine)	60-80-0	SL 1	Pharmaceutical
Pheniramine	86-21-5	SL 2	Pharmaceutical
Ramipril	87333-19-5	SL 2	Pharmaceutical
Raupin	482-68-8	SL 2	Pharmaceutical
Sitagliptin	486460-32-6	SL 2	Pharmaceutical
Sulfamethoxazole	723-46-6	SL 1	Pharmaceutical
Telmisartan	144701-48-4	SL 2	Pharmaceutical
Tolazoline	59-98-3	SL 2	Pharmaceutical
Triamterene	396-01-0	SL 2	Pharmaceutical
Trimethoprim	738-70-5	SL 1	Pharmaceutical
Trospium	47608-32-2	SL 2	Pharmaceutical
Valsartan	137862-53-4	SL 1	Pharmaceutical
Venlafaxine	93413-69-5	SL 2	Pharmaceutical
Verapamil	52-53-9	SL 2	Pharmaceutical
DEET / Diethyltoluamide	134-62-3	SL 1	Pesticide	2
Imazalil (Enilconazole)	35554-44-0	SL 2	Pesticide
N,N-Dimethyldodecylamine-N-oxide	1643-20-5	SL 2	PCP	5
2-[4-(Diethylamino)-2-hydroxybenzoyl]benzoic acid	5809-23-4	SL 2	PCP
PBS / Phenylbenzimidazole sulfonic acid	27503-81-7	SL 2	PCP
PABA / para-aminobenzoic acid (4-Aminobenzoic acid)	150-13-0	SL 2	PCP
Phenol	108-95-2	SL 2	PCP
Adenine	73-24-5	SL 2	Natural/food compound	9
Caffeine	58-08-2	SL 1	Natural/food compound
Harman	486-84-0	SL 2	Natural/food compound
Choline	62-49-7	SL 2	Natural/food compound
Indole	120-72-9	SL 2	Natural/food compound
Nicotinamide	98-92-0	SL 2	Natural/food compound
Scoparone	120-08-1	SL 2	Natural/food compound
Taurine	107-35-7	SL 2	Natural/food compound
Thiamine thiozole	137-00-8	SL 2	Natural/food compound
Cyclamic acid (Cyclamate)	100-88-9	SL 2	Industrial	16
1,2-Dimethyl-3-phenylaziridine	68277-68-9	SL 2	Industrial
1-Naphthylsulfonic acid	85-47-2	SL 2	Industrial
2,6-Diisopropylaniline	24544-04-5	SL 2	Industrial
4-Isopropylbenzenesulfonic acid	16066-35-6	SL 2	Industrial
Aniline	62-53-3	SL 2	Industrial
Denatonium	47324-98-1	SL 1	Industrial
Diethyl hydrogen phosphate	598-02-7	SL 2	Industrial
Diphenyl phosphate	838-85-7	SL 2	Industrial
Irgafos 168 Phosphate	95906-11-9	SL 1	Industrial
Edetol	102-60-3	SL 2	Industrial
N-Benzylethanolamine	104-63-2	SL 2	Industrial
Pyroquilon	57369-32-1	SL 2	Industrial
Stearamide (Octadecanamide)	124-26-5	SL 2	Industrial
TEP / Triethyl phosphate	78-40-0	SL 1	Industrial
Triphenylphosphine oxide	791-28-6	SL 1	Industrial
			Total	78
